# Supplementary material for: Immunization of Nile Tilapia (Oreochromis niloticus) Broodstock with Tilapia Lake Virus (TiLV) Inactivated Vaccines Elicits Protective Antibody and Passive Maternal Antibody Transfer
Source: Vaccines (Basel). 2022 Jan 21;10(2):167. doi: 10.3390/vaccines10020167 (PMC8879158; doi:10.3390/vaccines10020167)
Supplement: Supplementary file 1 [file vaccines-10-00167-s001.zip]

Archive with 1 entries (1 files):
- vaccines-1556977-supplementary.pdf
